# Supplementary material for: Expression of Angiopoetin-Like Protein-4 and Kidney Injury Molecule-1 as Preliminary Diagnostic Markers for Diabetes-Related Kidney Disease: A Single Center-Based Cross-Sectional Study
Source: J Pers Med. 2023 Mar 24;13(4):577. doi: 10.3390/jpm13040577 (PMC10146969; doi:10.3390/jpm13040577)
Supplement: Supplementary file 1 [file jpm-13-00577-s001.zip]

Archive with 1 entries (1 files):
- jpm-2241763-supplementary.xlsx
