# Supplementary material for: Expression of Angiopoetin-Like Protein-4 and Kidney Injury Molecule-1 as Preliminary Diagnostic Markers for Diabetes-Related Kidney Disease: A Single Center-Based Cross-Sectional Study
Source: J Pers Med. 2023 Mar 24;13(4):577. doi: 10.3390/jpm13040577 (PMC10146969; doi:10.3390/jpm13040577)
Supplement: Supplementary file 1 [file jpm-13-00577-s001.zip › jpm-2241763-supplementary.xlsx]

## Sheet: Normoalbuminuria
Table S1: Patients in normoalbuminuria group
Name	Gender	Age (Yr)	Marital status	Substance use	Education	Employment	Duration of T2DM	Family History of T2DM	Weight(kg)	Height(cm)	BMI	SBP(mmHg)	DBP(mmHg)	FBS	HBA1C	Albumin (g/dL)	Globulin (g/dL)	Albumin Globulin Ratio	Protein Total (g/dL)	Urea (mg/dL)	BUN (mg/dL)	Uric acid (mg/dL)	Serum Creatinine (mg/dL)	eGFR(mL/min/1.73m2)	Total Cholesterol (mg/dL)	Na (mmol/L)	K (mmol/L)	Cl (mmol/L)	Ca (mg/dL)	Ph (mg/dL)	Alkaline Phosphatse (U/L)	Urine Albumin(mg/L)	Creatinine(mg/dL)	Urine albumin/Creatinine (mg/g)	Urinary KIM-1 (ng/ml)	Urinary ANGPTL-4(pg/ml)	Urinary KIM-1/Creatinine (µg/g)	Urinary ANGPTL-4/Creatinine (ng/g)
Nor1	Male	54	Married	Yes(smokig+alcohol)	Primary	Business	8	Yes(brother+sister)	90	162	34.3	155	90	150	7.4	4.5	2.42	1.8595	6.92	55.4	24.8	4.54	0.92	94	241	138	4.5	107	9.3	4.4	102	15	143	10.49	0.04	1245.67	0.03	871. 10
Nor2	Female	72	Married	No	Illeterate	House Wife	12	No	58	145	27.6	140	85	148	8.2	4.2	3.32	1.26506	7.52	24.9	11.8	2.83	0.85	68	145	143	4.74	109	8.24	4.5	112	12	138	8.7	0.87	1657.32	0.63	1200.96
Nor3	Male	61	Married	No	Graduation	Retired Govt job	4	No	75	176	24.2	118	72	121	6.8	4.8	2.56	1.875	7.36	14.2	6.4	4.12	0.89	92	160	135	5.1	105	9.5	3.3	102	8	184	4.35	0.68	1326.83	0.37	721.1
Nor4	Female	58	Married	No	Primary	House Wife	4	Yes(brother+sister)	62	140	31.6	152	86	215	8.6	4.4	2.62	1.67939	7.02	53.5	27.5	3.25	0.71	94	186	144	3.8	104	9.2	3.2	78	11	155	7.1	1.14	1986.27	0.74	1281.46
Nor5	Male	70	Married	Yes(Smoking)	Intermediate	Business	14	No	64	165	23.5	135	85	126	8.4	4.6	3.45	1.33333	8.05	25.6	12	4.68	1.2	61	152	141	4.6	105	9	2.7	88	8	142	5.63	0.78	1792.89	0.55	1262.6
Nor6	Female	63	Married	No	Graduation	House Wife	5	No	62	149	27.9	152	82	123	6.5	4.1	3.52	1.16477	7.62	48.4	25.1	3.15	0.68	93	173	136	4.84	101	9.9	3.8	100	14	128	10.94	0.85	1868.26	0.66	1459.58
Nor7	Male	56	Married	Yes(Smoking)	Post Graduation	Business	8	No	96	178	30.3	160	92	220	8.2	4.8	3.11	1.54341	7.91	35.2	19.2	4.53	1.04	80	182	140	5.3	106	9.6	3.2	109	9	188	4.79	0.66	1859.15	0.35	988.91
Nor8	Female	58	Married	No	Primary	House Wife	2	No	66	152	28.6	130	85	146	6.8	4.2	2.82	1.48936	7.02	23.9	11.2	3.21	0.65	98	146	139	5.23	100	7.02	4.1	92	8	193	4.15	0.72	1623.34	0.37	841.11
Nor9	Female	49	Married	No	High School	House Wife	10	No	70	145	33.3	158	86	130	7.2	4.2	2.56	1.64062	6.76	14.2	6.3	4.76	0.86	79	168	141	5.45	104	9.2	4	78	4	201	1.99	0.48	1392.26	0.24	692.67
Nor10	Male	66	Married	No	High School	Retired Govt job	8	Yes(brothers)	72	169	25.2	128	82	110	7.4	4.7	2.64	1.7803	7.34	14.5	6.2	4.26	0.78	95	125	134	4.82	103	8.7	2.5	95	9.2	158	5.82	0.57	1208.19	0.36	764.68
Nor11	Female	52	Married	No	Graduation	Govt Job	3	No	68	151	29.8	152	90	139	7.2	4.6	3.23	1.42415	7.83	60.2	29.3	3.25	0.66	102	150	142	5.35	101	9.8	3.1	109	8	245	3.27	0.89	1586.35	0.36	647.49
Nor12	Male	58	Married	Yes(smoking)	Graduation	Semi Govt Job	6	No	92	172	31.1	164	95	133	6.4	5.1	3.27	1.55963	8.37	23.4	11	3.42	1.02	81	158	144	5.1	102	9.6	2.9	87	12	185	6.49	0.92	1729.67	0.5	934.96
Nor13	Female	54	Married	No	Illeterate	House Wife	2	No	62	148	28.3	135	90	136	8.4	4.4	3.24	1.35802	7.64	24.2	11.3	4.25	0.75	92	210	146	4.65	104	9	2.7	85	29.5	135	21.85	1.54	1843.18	1.14	1365.32
Nor14	Male	69	Married	No	Primary	Business	12	Yes(brothers)	74	175	24.2	140	84	133	7.6	4.8	3.36	1.42857	8.16	28.7	13.5	4.29	1.05	72	152	141	4.28	106	8.8	2.6	110	12	110	10.91	0.95	1723.75	0.86	1567.05
Nor15	Female	57	Married	No	Post Graduation	House Wife	8	No	54	145	25.7	132	85	124	6.8	4.4	2.98	1.47651	7.38	23.4	11	2.87	0.62	100	157	140	5.2	108	9.1	3.5	102	19	168	11.31	0.65	1349.04	0.39	803
Nor16	Female	52	Married	No	Primary	House Wife	2	No	72	152	31.2	160	90	210	7.8	4.2	2.67	1.57303	6.87	24	11.4	2.23	0.75	92	134	138	5.4	103	8.32	4.2	82	5.6	184	3.04	0.78	1308.12	0.42	710.93
Nor17	Female	64	Married	No	Illeterate	House Wife	15	Yes(brother+sister)	60	145	28.5	150	85	130	7.5	4.9	2.81	1.74377	7.71	27.2	12.9	3.27	0.92	67	140	143	4.72	106	7.82	2.6	107	11	150	7.33	0.86	1587.78	0.57	1058.52
Nor18	Male	55	Married	Yes(smokig+alcohol)	Intermediate	Private Job	8	No	62	164	23.1	122	78	128	7.2	4.6	2.63	1.74905	7.23	27.8	13.1	4.45	0.92	93	220	136	5.12	110	8.7	2.3	110	10	192	5.21	0.04	1209.04	0.02	629.71
Nor19	Female	57	Married	No	Illeterate	House Wife	5	No	55	148	25.1	125	80	123	6.4	4.8	2.72	1.76471	7.52	28.1	13.2	3.23	0.71	95	198	142	5	99	8.8	2.3	116	6.2	199	3.12	0.04	1362.34	0.02	684.59
Nor20	Female	58	Married	No	High School	House Wife	2	No	65	154	27.4	130	84	137	7.2	4.1	2.65	1.54717	6.75	27.2	13	2.91	0.69	101	176	144	4.4	100	9.3	3.9	109	5	178	2.81	0.54	1295.56	0.3	727.84
Nor21	Male	55	Married	No	Post Graduation	Private Job	1	Yes(sister)	92	180	28.4	145	85	130	6.5	4.5	2.54	1.77165	7.04	30.7	14.4	3.62	0.91	99	190	140	4.32	101	9.1	3.6	86	5.8	165	3.52	0.04	1486.63	0.02	900.99
Nor22	Female	54	Married	No	Graduation	House Wife	6	No	52	140	26.5	118	75	128	7.8	4.5	2.42	1.8595	6.92	14.2	6.5	2.78	0.71	97	165	141	3.9	104	10.4	4.5	72	3.2	210	1.52	0.45	1731.65	0.21	824.6
Nor23	Male	56	Married	Yes(smoking)	High School	Business	5	Yes(brother)	60	160	23.4	125	78	140	7.1	3.9	2.56	1.52344	6.46	25.3	12	2.23	0.88	96	142	134	5.2	106	9	3.3	110	6.5	182	3.57	0.04	1307.98	0.02	718.67
Nor24	Female	75	Married	No	Illeterate	House Wife	21	Yes(brother+sister)	52	140	26.5	168	100	133	7.2	4.5	3.42	1.31579	7.92	38.6	19.1	3.72	0.85	69	148	142	4.8	102	9.3	4	102	7.2	178	4.05	0.63	1859.32	0.35	1044.56
Nor25	Male	46	Married	No	Graduation	Private Job	1	No	85	178	26.8	152	95	126	6.7	4.3	2.72	1.58088	7.02	19.4	9	3.82	0.98	94	156	138	4.45	108	9.4	3.8	95	5.9	200	2.95	0.45	1425.28	0.23	712.64
Nor26	Female	45	Married	No	Primary	House Wife	5	No	60	150	26.7	135	82	305	7.4	4.2	2.69	1.56134	6.89	46.2	22.4	3.34	0.89	78	220	145	4.8	104	10.4	4.2	78	16	173	9.25	0.67	1649.87	0.39	953.68
Nor27	Male	51	Married	No	Diploma	Govt Job	6	No	80	168	28.3	142	78	215	8.5	5	2.56	1.95312	7.56	25.6	12	5.61	1.1	77	209	136	3.6	99	8.8	2.5	110	12.4	166	7.47	0.86	1953.38	0.52	1176.73
Nor28	Male	55	Married	Yes(smoking)	Graduation	Govt Job	1	No	98	164	36.4	150	95	320	9.2	4.1	3.22	1.27329	7.32	34.8	19.6	5.72	0.92	93	264	140	4.02	102	8.6	2.3	94	9	138	6.52	0.91	1775.36	0.66	1286.49
Nor29	Female	63	Married	No	Illeterate	House Wife	12	Yes(brother)	56	152	24.2	125	80	131	6.3	4.2	3.13	1.34185	7.33	27.4	13	4.92	0.81	77	180	145	3.7	103	8.8	3.7	106	14.5	152	9.54	0.62	1384.78	0.41	911.04
Nor30	Male	39	Married	No	Primary	Business	0.6	No	64	172	21.6	120	78	127	6.5	4.5	2.32	1.93966	6.82	13.8	6	5.37	0.74	116	145	143	4.24	106	8.8	4.1	102	6.2	212	2.93	0.04	1268.53	0.02	598.36
Nor31	Female	54	Married	No	Illeterate	House Wife	2	No	58	145	27.6	142	86	129	7.2	4.4	3.45	1.27536	7.85	27.8	13	4.26	0.72	95	182	141	4.65	100	9.6	4.4	80	12.8	104	12.31	1.29	1935.34	1.24	1860.9
Nor32	Female	52	Married	No	High School	Semi Govt Job	4	No	52	148	23.7	134	82	146	8.2	3.9	2.95	1.32203	6.85	24.8	11.5	3.65	0.78	87	140	142	3.78	105	9	3.8	88	13	115	11.3	0.72	1628.46	0.63	1416.05
Nor33	Male	65	Married	Yes(smoking)	Primary	Business	5	Yes(son)	88	169	30.8	140	80	182	7.5	4.2	2.78	1.51079	6.98	13.5	6.4	4.35	0.98	82	295	144	5.21	100	9.8	4.2	65	15.4	168	9.17	0.04	1384.89	0.02	824.34
Nor34	Female	46	Married	No	Post Graduation	Govt Job	2	Yes (Mother)	59	150	26.2	135	82	133	6.7	4.4	2.54	1.73228	6.94	14.6	6.5	3.29	0.68	109	142	138	3.6	106	10.2	4.6	78	12.8	145	8.83	0.04	1287.56	0.03	887.97
Nor35	Male	54	Married	No	Intermediate	Private Job	4	No	76	183	22.7	118	80	137	7.3	4.1	3.26	1.25767	7.36	30.1	14.2	5.45	0.88	97	185	141	4.2	104	8.9	3.2	106	6.2	152	4.08	0.44	1325.56	0.29	872.08
Nor36	Male	62	Married	Yes(smokig+alcohol)	Primary	Business	12	Yes(brother+sister)	92	172	31.1	140	85	141	6.9	3.9	2.52	1.54762	6.42	13.5	6.1	4.76	1.02	78	210	139	5.2	100	9.6	4.1	82	7.8	138	5.65	0.45	1548.64	0.33	1122.2
Nor37	Female	58	Married	No	Illeterate	House Wife	8	No	64	148	29.2	155	90	180	8.5	3.7	2.64	1.40152	6.34	14.1	6.2	4.23	0.75	88	173	142	4.1	99	9.1	3.9	97	8.5	162	5.25	0.04	1362.78	0.03	841.22
Nor38	Female	66	Married	No	Illeterate	House Wife	15	Yes(brother+sister)	58	145	27.6	142	85	133	6.8	4.6	3.61	1.27424	8.21	54.7	26.9	4.28	0.82	75	213	135	5.3	104	8.8	2.7	101	15.2	175	8.69	0.56	1735.46	0.32	991.69
Nor39	Male	45	Married	No	Graduation	Private Job	2	Yes(brothers)	64	158	25.6	123	80	126	5.9	4.8	2.53	1.89723	7.33	14.2	6.4	4.72	0.96	95	167	137	5.2	106	9.7	4	89	4.5	218	2.06	0.04	1206.67	0.02	553.52
Nor40	Male	53	Married	No	Primary	Business	4	No	75	164	27.9	140	82	145	7.1	4.2	3.13	1.34185	7.33	30.2	14.5	3.46	1.05	81	144	142	4.1	99	8.6	2.9	113	11.6	145	8	0.78	1643.84	0.54	1133.68
Nor41	Male	82	Married	Yes(smoking)	High School	Business	20	Yes(brother+sister)	89	170	30.8	142	84	150	6.2	4.4	2.46	1.78862	6.86	13.9	6.2	4.27	0.98	77	189	145	3.8	98	10	4.4	105	18	132	13.64	0.04	1497.32	0.03	1134.33
Nor42	Male	55	Married	No	Post Graduation	Private Job	2	No	95	162	36.2	155	100	205	7.4	5.1	2.54	2.00787	7.64	14.2	6.5	4.25	0.92	93	324	140	5.3	101	8.8	2.8	82	9	193	4.66	0.42	1510.02	0.22	782.39
Nor43	Female	54	Married	No	Primary	House Wife	4	Yes(sister)	58	155	24.1	125	80	127	5.8	4.3	2.43	1.76955	6.73	14.8	6.6	4.51	0.71	97	127	135	4.4	100	8.9	4	92	5.4	210	2.57	0.38	1459.12	0.18	694.82
Nor44	Male	38	Married	No	Graduation	Govt Job	1	Yes(brother+sister)	74	163	27.9	140	85	130	5.9	4.2	3.24	1.2963	7.44	29.2	14	4.81	0.98	99	192	141	4.2	102	9	3.1	79	7.9	167	4.73	0.52	1636.67	0.31	980.04
Nor45	Female	54	Married	Yes(tobacco)	Illeterate	House Wife	2	No	50	142	24.8	145	90	155	6.2	4.5	3.26	1.38037	7.76	30.1	14.8	3.67	0.73	95	156	139	3.5	105	7.8	3.5	87	14.7	178	8.26	0.78	1772.54	0.44	995.81

## Sheet: Microalbuminuria
																																			Table S2: Patients in microalbuminuria group
Name	Gender	Age (Yr)	Marital status	Substance use	Education	Employment	Duration of T2DM	Family History of T2DM	Weight(kg)	Height(cm)	BMI	SBP(mmHg)	DBP(mmHg)	FBS	HBA1C	Albumin (g/dL)	Globulin (g/dL)	Albumin Globulin Ratio	Protein Total (g/dL)	Urea (mg/dL)	BUN (mg/dL)	Uric acid (mg/dL)	Serum Creatinine (mg/dL)	eGFR(mL/min/1.73m2)	Total Cholesterol (mg/dL)	Na (mmol/L)	K (mmol/L)	Cl (mmol/L)	Ca (mg/dL)	Ph (mg/dL)	Alkaline Phosphatse (U/L)	Urine Albumin(mg/L)	Creatinine(mg/dL)	Urine albumin/Creatinine (mg/g)	Urinary KIM-1 (ng/ml)	Urinary ANGPTL-4(pg/ml)	Urinary KIM-1/Creatinine (µg/g)	Urinary ANGPTL-4/Creatinine (ng/g)
Mi1	Male	64	Married	Yes (smoking)	Post Graduation	Private Job	10	No	94	165	34.5	140	80	207	9.1	4.61	2.82	1.63475	7.43	27.8	13.4	5.63	1.1	71	269	143	4.4	107	9.9	3.2	117	223	126	176.98	1.845	2318.12	1.464	1839.78
Mi2	Male	75	Married	Yes (smoking)	Illeterate	Business	22	Yes(brother)	69	172	23.3	132	82	172	8.4	4.83	2.51	1.9243	7.34	17.2	8	5.45	1.3	53	125	142	5.6	101	9.02	2.8	107	152	124	122.58	1.783	2092.48	1.438	1687.48
Mi3	Male	70	Married	No	Illeterate	Business	18	Yes(daughter)	75	156	30.8	145	85	141	8.6	4.54	2.52	1.80159	7.06	41.4	19.2	6.23	1.68	41	164	142	5.4	105	9.6	3.45	98	260	112	232.14	1.935	2687.96	1.728	2399.96
Mi4	Female	65	Married	No	Primary	House Wife	15	No	82	155	34.1	145	80	375	10.8	4.72	3.01	1.56811	7.73	52.2	27.8	5.54	1.8	29	212	141	4.9	105	10	3.5	71	362	125	289.6	1.972	2725.23	1.578	2180.18
Mi5	Male	54	Married	Yes (tobacco+smoking)	Graduation	Business	8	No	91	168	32.2	135	82	172	9.4	4.29	2.58	1.66279	6.87	42.6	20.6	6.56	0.96	89	224	145	4.6	107	9.8	3.6	88	110	118	93.22	1.426	1839.12	1.208	1558.58
Mi6	Male	82	Married	Yes (tobacco)	High School	Nothing/retired	25	Yes(daughter)	90	165	33.1	160	100	305	14.5	4.46	3.24	1.37654	7.7	55.2	27.4	6.67	2.1	28	240	142	4.3	101	8.5	3.3	98	267	105	254.29	2.345	2870.43	2.233	2733.74
Mi7	Male	51	Married	No	Graduation	Semi Govt Job	3	No	77	178	24.3	118	78	141	9.2	4.73	3.12	1.51603	7.85	25.6	12	5.45	0.98	89	181	141	4.3	104	9.8	3.6	107	84	119	70.59	1.349	1614.91	1.134	1357.07
Mi8	Female	85	Married	No	Illeterate	House Wife	21	No	78	155	32.5	155	95	178	10.1	4.78	2.53	1.88933	7.31	60.8	29.6	5.67	2.9	14	260	138	4.23	101	7.58	3.8	102	263	102	257.84	1.934	2694.12	1.896	2641.29
Mi9	Male	52	Married	Yes (ocassional alcohol)	Graduation	Govt Job	4	No	102	174	33.7	135	90	171	9.4	3.92	3.12	1.25641	7.04	21.4	10.1	6.46	1.26	65	270	140	4.7	103	9.12	4.2	89	108	132	81.82	1.123	2328.79	0.851	1764.23
Mi10	Female	48	Married	No	Intermediate	House Wife	2	No	72	161	27.8	140	95	265	10.2	4.13	3.24	1.27469	7.37	23.6	11	5.23	0.84	82	252	137	4.9	108	8.82	4.9	76	67	123	54.47	0.968	1478.36	0.787	1201.92
Mi11	Male	54	Married	Yes (smoking)	Graduation	Semi Govt Job	5	No	52	156	21.4	138	85	174	10	4.46	2.76	1.61594	7.22	22.4	10.5	4.23	0.98	87	158	138	5.4	105	8.67	5	109	85	134	63.43	1.438	1314.23	1.073	980.77
Mi12	Male	65	Married	No	Primary	Business	15	Yes(brother)	105	174	34.7	150	90	164	8.4	3.89	2.93	1.32765	6.82	48.9	23.4	5.62	1.42	51	265	140	4.88	104	9.52	3.6	92	156	142	109.86	1.728	2036.17	1.217	1433.92
Mi13	Male	90	Married	No	Graduation	Private Job	35	No	75	178	23.7	155	95	295	15.1	4.12	2.66	1.54887	6.78	52.8	27.7	4.23	3.6	14	253	141	5.9	107	9.24	4.5	117	280	112	250	1.874	2865.73	1.673	2558.69
Mi14	Female	54	Married	No	Post Graduation	Private Job	3	No	98	165	36	142	95	145	7.8	3.62	2.92	1.23973	6.54	42.2	21.4	2.76	0.92	71	210	143	4.1	105	7.45	5.1	86	89	105	84.76	1.438	1905.38	1.37	1814.65
Mi15	Female	62	Married	No	Illeterate	House Wife	10	Yes(brother)	82	158	32.8	152	85	196	8.4	4.22	2.85	1.4807	7.07	23.1	10.8	5.45	0.68	94	278	138	4.2	106	8.21	4.9	87	105	115	91.3	1.543	1980.65	1.342	1722.3
Mi16	Female	51	Married	No	Primary	House Wife	2	No	60	151	26.3	138	80	152	13.2	3.74	3.16	1.18354	6.9	26.9	12.8	5.33	0.84	80	145	135	5.2	104	8.12	3.6	93	78	125	62.4	1.239	1687.45	0.991	1349.96
Mi17	Male	62	Married	Yes (tobacco)	Intermediate	Govt Job	8	No	64	170	22.1	140	87	302	10.4	4.12	2.78	1.48201	6.9	40.8	20.2	5.12	1.02	78	182	145	3.7	102	8.78	3.8	82	110	142	77.46	1.598	1652.19	1.125	1163.51
Mi18	Female	88	Married	No	Primary	House Wife	15	Yes(brother+sister)	62	154	26.1	128	82	152	8.6	4.36	2.52	1.73016	6.88	32.9	17.6	6.23	0.92	56	196	140	5.23	109	8.34	2.9	101	174	202	86.14	1.123	1834.25	0.556	908.04
Mi19	Male	54	Married	No	Intermediate	Private Job	2	No	95	161	36.6	135	82	154	9.2	3.59	2.38	1.5084	5.97	18.1	8.2	5.87	0.94	92	249	144	4.78	100	9.56	3.2	97	52	154	33.77	1.012	1456.67	0.657	945.89
Mi20	Male	75	Married	No	Illeterate	Nothing/retired	20	Yes(brother+sister)	78	156	32.1	160	102	163	9.4	4.04	3.24	1.24691	7.28	47.4	23.4	6.25	1.5	45	284	134	4.45	110	9.1	4.6	67	205	155	132.25	1.756	2472.12	1.133	1594.92
Mi21	Female	59	Married	No	Illeterate	House Wife	8	No	74	150	32.9	128	82	140	7.4	4.37	3.13	1.39617	7.5	23.6	11	5.43	0.85	75	201	144	5.4	103	8.32	4.7	82	176	198	88.89	1.234	2076.08	0.623	1048.53
Mi22	Female	55	Married	No	Primary	House Wife	2	No	63	145	30	155	98	159	9.2	3.49	3.42	1.02047	6.91	22.4	10.2	5.34	0.72	94	195	141	3.8	107	7.55	4.3	78	102	142	71.83	1.296	1805.81	0.913	1271.7
Mi23	Female	48	Widow	No	Illeterate	Home maker	1	No	82	146	38.5	164	105	205	11	3.39	3.03	1.11881	6.42	24.8	11.6	5.08	0.76	93	210	137	4.6	98	6.23	4.23	95	228	135	168.89	1.853	2362.45	1.373	1749.96
Mi24	Female	52	Married	No	High School	House Wife	4	No	78	142	38.7	150	92	168	9.2	4.54	3.21	1.41433	7.75	21.7	10.3	5.25	0.91	73	168	142	3.7	99	8.72	4.56	99	125	234	53.42	1.276	2492.67	0.545	1065.24
Mi25	Male	58	Married	Yes (smoking)	High School	Nothing/retired	6	Yes(son)	68	167	24.4	155	85	141	6.4	3.68	2.45	1.50204	6.13	21.1	9.5	6.73	0.98	85	145	145	5.1	100	9.58	3.91	78	122	132	92.43	1.472	2215.18	1.115	1678.17
Mi26	Female	55	Married	No	Graduation	House Wife	2	No	75	154	31.6	135	82	132	7.4	4.24	2.87	1.47735	7.11	22.6	10.5	5.42	0.73	93	162	138	5.2	100	8.02	3.54	83	63	124	50.81	1.239	2056.78	0.999	1658.69
Mi27	Female	54	Married	No	High School	House Wife	5	Yes(sister)	88	151	38.6	148	90	170	9.4	4.62	3.12	1.48077	7.74	24.6	12	5.23	0.72	95	245	136	4.3	108	8.34	3.45	76	102	152	67.11	1.477	2142.64	0.972	1409.63
Mi28	Male	72	Married	No	Intermediate	Business	20	No	92	160	35.9	155	85	185	10.2	3.76	2.56	1.46875	6.32	52.3	10	5.45	1.6	42	210	142	4.6	107	8.62	4.26	101	252	102	247.06	2.037	2653.23	1.997	2601.21
Mi29	Female	52	Married	No	Graduation	Semi Govt Job	4	Yes(Mother)	65	148	29.7	130	80	138	8.2	4.72	2.92	1.61644	7.64	26.9	12.5	5.02	0.65	102	150	141	4.45	104	6.58	4.9	86	96	119	80.67	1.123	2138.51	0.944	1797.07
Mi30	Female	65	Married	Yes (tobacco)	Illeterate	House Wife	18	No	65	152	28.1	140	90	165	9.4	4.5	3.17	1.41956	7.67	26.3	12.4	5.62	0.92	65	162	144	4.6	102	7.32	4.21	89	212	145	146.2	1.678	2425.34	1.157	1672.65
Mi31	Male	49	Married	No	Graduation	Govt Job	2	Yes(Brother)	110	182	33.2	162	90	182	10.1	3.62	3.25	1.11385	6.87	21.2	10.4	5.44	0.97	91	236	139	4.8	99	8.78	4.3	110	163	198	82.32	1.547	2209.23	0.781	1115.77
Mi32	Male	55	Married	No	Intermediate	Private Job	7	No	98	170	33.9	140	85	286	12.2	4.41	3.13	1.40895	7.54	42.4	10.5	4.98	1.18	69	224	142	4.3	101	8.52	3.3	98	185	166	111.45	1.678	2621.54	1.011	1579.24
Mi33	Male	51	Married	No	Graduation	Business	2	Yes(father)	118	178	37.2	130	78	146	8.2	4.72	2.49	1.89558	7.21	21.2	9.8	5.23	0.85	101	248	142	4.7	103	8.45	3.82	92	150	143	104.9	1.682	2568.78	1.176	1796.35
Mi34	Male	70	Married	Yes (ocassional alcohol+ smoking)	Primary	Business	12	Yes(son)	58	160	22.7	165	98	152	7.4	3.62	3.14	1.15287	6.76	45.4	22.1	5.26	1.4	51	146	141	5.25	104	9.26	4.4	123	234	165	141.82	1.852	2065.47	1.122	1251.8
Mi35	Female	65	Married	No	Illeterate	House Wife	10	No	66	157	26.8	128	85	148	7.2	3.75	3.02	1.24172	6.77	48.1	23.8	5.78	1.12	50	176	138	4.4	101	8.23	3.2	109	127	123	103.25	1.684	2387.28	1.369	1940.88
Mi36	Male	84	Married	No	High School	Semi Govt Job	25	Yes(sister)	51	166	18.5	145	85	164	8.6	3.24	2.53	1.28063	5.77	54.4	26.4	5.64	1.6	39	108	139	5.7	99	9.33	2.9	132	342	174	170.11	1.849	1343.67	1.063	772.22
Mi37	Male	58	Married	No	Primary	Business	4	No	65	166	23.6	135	82	165	8.4	3.46	2.64	1.31061	6.1	26.1	12.4	5.34	0.92	91	135	142	3.82	100	9.24	3.63	105	82	107	76.64	0.328	1876.65	0.307	1753.88
Mi38	Male	60	Married	Yes (smoking)	Graduation	Nothing/retired	12	Yes(brother+sister)	110	172	37.2	145	90	195	11	3.51	2.79	1.25806	6.3	49.2	24.8	6.27	1.54	48	200	138	4.8	106	8.78	3.7	132	264	125	211.2	1.874	2628.32	1.499	2102.66
Mi39	Female	54	Married	No	Illeterate	House Wife	5	Yes(brother+sister)	58	150	25.8	122	82	136	6.8	4.75	3.12	1.52244	7.87	26.8	12.7	5.83	0.85	78	155	136	3.2	103	8.34	3.8	122	150	130	115.39	1.434	1982.52	1.103	1525.02
Mi40	Female	55	Married	No	Graduation	House Wife	6	No	86	160	33.6	130	80	159	9.2	3.52	2.72	1.29412	6.24	27	12.8	5.88	0.72	94	210	142	5.2	100	7.82	5.01	67	187	123	152.03	1.233	2108.12	1.002	1713.92
Mi41	Female	72	Married	Yes (tobacco)	Illeterate	House Wife	15	No	52	154	21.9	135	85	174	10.2	4.35	2.91	1.49485	7.26	52.4	26.5	5.23	1.6	32	181	134	5.3	98	8.61	4.21	120	267	108	247.23	1.863	2678.67	1.725	2480.25
Mi42	Male	54	Married	No	Graduation	Business	5	Yes(brother+sister)	78	162	29.7	138	88	154	8.6	4.52	3.34	1.35329	7.86	26.9	12.8	5.23	0.98	87	182	144	5.1	104	9.45	4.4	83	254	135	188.15	1.726	2453.34	1.279	1817.29
Mi43	Female	52	Married	No	Illeterate	House Wife	4	No	65	152	28.1	130	80	182	7.2	4.78	2.98	1.60403	7.76	26.4	12.5	4.82	0.85	79	150	136	5.2	110	7.82	3.6	76	142	98	144.89	1.634	2149.78	1.667	2193.65
Mi44	Male	86	Married	Yes (smoking)	Graduation	Nothing/retired	32	Yes(daughter)	71	165	26.1	135	90	192	11.2	3.52	2.45	1.43673	5.97	62.7	31.4	6.77	2.1	28	195	145	5.8	102	9.12	2.4	102	324	110	294.55	2.043	2956.92	1.857	2688.11
Mi45	Female	48	Married	No	Illeterate	House Wife	2	No	62	140	31.6	130	82	145	8.4	3.23	3.42	0.944444	6.65	25.2	12	5.76	0.84	82	136	143	4.2	99	8.34	3.2	110	89	118	75.42	1.672	1868.78	1.417	1583.71

## Sheet: Macroalbuminuria
																																		Table S3: Patients in macroalbuminuria group
Name	Gender	Age (Yr)	Marital status	Substance use	Education	Employment	Duration of T2DM(Yr)	Family History of T2DM	Weight(kg)	Height(cm)	BMI	SBP(mmHg)	DBP(mmHg)	FBS	HBA1C	Albumin (g/dL)	Globulin (g/dL)	Albumin Globulin Ratio	Protein Total (g/dL)	Urea (mg/dL)	BUN (mg/dL)	Uric acid (mg/dL)	Serum Creatinine (mg/dL)	eGFR(mL/min/1.73m2)	Total Cholesterol (mg/dL)	Na (mmol/L)	K (mmol/L)	Cl (mmol/L)	Ca (mg/dL)	Ph (mg/dL)	Alkaline Phosphatse (U/L)	Urine Albumin(mg/L)	Creatinine(mg/dL)	Urine albumin/Creatinine (mg/g)	Urinary KIM-1 (ng/ml)	Urinary ANGPTL-4(pg/ml)	Urinary KIM-1/Creatinine (µg/g)	Urinary ANGPTL-4/Creatinine (ng/g)
Ma1	Male	75	Widow	No	Illeterate	Nothing/retired	23	Yes(brother)	65	171	22.2	145	85	255	11.4	3.21	3.6	0.891667	6.81	37.4	18.2	6.76	1.5	45	245	136	5.2	106	8.66	3.89	135	450	102	441.18	3.254	3668.13	3.19	3596.21
Ma2	Female	66	Married	No	Illeterate	House Wife	12	No	82	158	32.8	150	100	198	10.2	4.32	3.42	1.26316	7.74	45.1	22.1	7.28	1.4	39	267	141	5.3	104	7.98	4.61	83	498	112	444.64	3.267	3576.67	2.917	3193.46
Ma3	Female	62	Married	No	Illeterate	House Wife	10	Yes(brother)	67	152	30	135	82	170	9.1	3.56	3.61	0.98615	7.17	25.6	12.2	6.25	0.74	87	182	144	5.24	104	6.45	3.21	95	354	108	327.78	3.126	2865.44	2.894	2653.19
Ma4	Male	45	Married	Yes(smoking+Alcohol)	High School	Business	2	No	95	158	38.1	155	95	155	8.6	3.72	2.82	1.31915	6.54	29.2	14	5.46	0.9	103	255	139	4.6	108	9.22	2.91	89	395	117	337.61	2.486	2976.43	2.125	2543.96
Ma5	Female	58	Widow	No	Illeterate	House Wife	10	No	89	154	37.5	150	90	266	10.3	3.45	3.23	1.06811	6.68	30.7	14.6	6.34	1.1	55	225	141	5.3	102	8.34	4.52	106	425	102	416.67	3.234	4008.32	3.171	3929.73
Ma6	Male	50	Married	Yes(smoking+Alcohol)	Primary	Business	8	Yes(brother+sister)	84	172	28.4	148	95	168	10.5	3.52	3.39	1.03835	6.91	35.6	17	6.57	1.23	68	189	145	5.1	100	9.23	3.23	108	385	112	343.75	2.456	3023.62	2.193	2699.66
Ma7	Female	48	Married	No	High School	House Wife	4.5	Yes(Mother)	62	146	29.1	150	88	172	10.2	3.23	2.92	1.10616	6.15	33.3	16.4	5.36	0.86	80	258	142	4.8	101	9.1	2.8	127	350	105	333.33	2.378	3105.01	2.265	2957.15
Ma8	Male	52	Married	Yes(smoking)	Intermediate	Business	6	Yes(brother+sister)	108	165	39.7	162	82	262	9.2	4.36	3.26	1.33742	7.62	29.8	14.2	5.25	1.4	57	365	141	4.75	105	9.6	2.9	128	435	101	430.69	3.128	3562.43	3.097	3527.16
Ma9	Female	75	Married	No	Primary	House Wife	22	No	82	155	34.1	145	105	265	10.4	3.8	3.45	1.10145	7.25	66.7	32.8	6.84	3.1	14	304	139	5.5	102	8.4	4.8	103	624	113	552.21	4.843	4209.32	4.286	3725.06
Ma10	Male	56	Married	No	Graduation	Govt Job	5	No	65	173	21.7	120	78	154	8.4	4.78	2.59	1.84556	7.37	33.5	15.6	7.26	1.01	83	166	137	5.2	103	9	3.17	125	325	105	309.52	2.178	2863.26	2.074	2726.91
Ma11	Female	58	Married	No	Illeterate	House Wife	10	Yes(sister)	65	152	28.1	135	82	198	10.1	3.12	3.26	0.957055	6.38	34.9	16.8	6.54	0.72	92	173	141	4..8	105	7.58	5	109	350	116	301.72	2.192	2652.62	1.89	2286.74
Ma12	Male	61	Married	Yes(smoking)	High School	Business	15	No	105	171	35.9	135	78	276	11	3.43	2.93	1.17065	6.36	33.7	16.2	5.98	1.6	46	180	143	5.7	107	9.61	4.51	78	395	96	411.46	2.832	3309.23	2.95	3447.11
Ma13	Male	56	Married	No	Diploma	Semi Govt Job	8	No	98	180	30.2	130	80	148	9.2	4.35	3.05	1.42623	7.4	29.6	14.2	6.15	1.4	56	211	144	5.4	107	8.45	4.8	118	424	101	419.8	2.924	3265.32	2.895	3232.99
Ma14	Female	51	Married	No	Primary	House Wife	6.5	Yes(Father)	74	154	31.2	132	78	160	10.2	4.12	3.25	1.26769	7.37	31.8	15.2	6.34	1.12	57	213	136	5.11	106	8.23	4.23	78	458	98	467.35	3.268	3736.65	3.335	3812.91
Ma15	Female	62	Married	No	Illeterate	House Wife	10	No	75	145	35.7	128	80	268	9.4	3.25	3.43	0.947522	6.68	54.2	26.5	7.52	1.28	45	245	139	5.4	105	8.1	3.6	102	502	102	492.16	4.239	3865.91	4.156	3790.12
Ma16	Male	56	Married	No	Graduation	Semi Govt Job	7	Yes(brother+sister)	81	169	28.4	120	80	161	8.2	3.9	3.23	1.20743	7.13	33.4	16	5.66	0.96	88	192	142	4.21	104	9.25	2.89	105	352	115	306.09	2.325	3124.62	2.022	2717.06
Ma17	Female	52	Married	No	Primary	House Wife	8	No	78	148	35.6	135	82	164	9.2	4.43	2.53	1.75099	6.96	30.8	14.6	6.84	1.08	59	210	140	5.2	107	8.06	4.23	98	545	124	439.52	2.846	3465.56	2.295	2794.81
Ma18	Male	51	Unmarried	Yes(smoking+Alcohol)	Post graduation	Business	7.5	No	75	151	32.8	140	85	206	9.4	4.15	3.18	1.30503	7.33	32.9	15.8	5.25	1.2	70	172	137	3.49	100	9.34	3.98	95	335	94	356.38	2.578	3345.72	2.743	3559.28
Ma19	Female	54	Married	No	Graduation	Govt Job	7	Yes(brother+sister)	72	163	27.1	145	90	170	9.2	4.59	2.59	1.7722	7.18	51	24.7	5.66	0.98	65	185	139	4.2	101	8.23	3.51	123	398	122	326.23	2.357	3216.12	1.932	2636.16
Ma20	Female	52	Married	No	High School	House Wife	6	Yes(brother+sister)	68	152	29.4	132	80	172	9.4	4.72	2.53	1.86561	7.25	29.6	14	5.35	1	65	171	144	5.1	103	8.9	3.22	147	402	115	349.57	2.296	3345.65	1.997	2909.26
Ma21	Female	85	Married	No	Illeterate	House Wife	32	No	52	152	22.5	150	85	193	11.4	4.21	3.52	1.19602	7.73	65.2	17	6.54	3.2	13	224	142	5.8	104	8.67	4.5	103	523	95	550.53	4.25	4244.34	4.474	4467.73
Ma22	Male	71	Married	No	Graduation	Business	22	No	65	175	21.2	125	82	158	9.2	3.45	3.61	0.955679	7.06	37.8	18.2	7.22	0.94	81	148	145	4.6	102	8.95	5	125	324	105	308.57	1.932	2412.12	1.84	2297.26
Ma23	Male	53	Married	No	High School	Business	10	No	95	161	36.6	130	85	216	10.1	3.65	3.23	1.13003	6.88	33.2	16.2	6.26	1.48	53	188	135	5.2	107	9.8	4.16	103	439	103	426.21	3.123	3542.47	3.032	3439.29
Ma24	Female	67	Married	No	Illeterate	House Wife	11	Yes(son)	42	145	20	128	82	170	13.2	3.82	3.36	1.1369	7.18	33.6	16.5	7.03	0.95	62	146	144	4.9	101	8.31	4.23	98	556	158	351.9	2.358	3365.51	1.492	2130.07
Ma25	Male	64	Married	No	High School	Business	12	No	105	165	38.6	142	82	160	9.2	3.52	3.2	1.1	6.72	33.2	16	6.36	2.5	26	226	139	4.82	108	9.26	4.78	104	534	110	485.45	4.194	3916.28	3.813	3560.25
Ma26	Male	91	Married	No	Primary	Nothing/retired	35	Yes(brother)	60	173	20	135	82	195	10	4.64	2.75	1.68727	7.39	69.7	34.4	5.97	4.2	12	220	138	5.9	105	8.84	4.53	112	595	112	530.36	5.96	4286.12	5.321	3826.89
Ma27	Male	54	Married	No	Graduation	Semi Govt Job	10	No	94	180	29	155	85	166	9.4	4.43	2.89	1.53287	7.32	30.8	14.7	6.26	1.1	76	142	146	3.8	101	9.23	3.82	126	350	102	343.14	2.217	3164.45	2.174	3102.4
Ma28	Male	74	Married	Yes(smoking+ tobacco)	Illeterate	Nothing/retired	21	Yes(daughter)	68	169	23.8	130	84	185	10.1	3.93	3.32	1.18373	7.25	35.6	17.2	7.27	1.35	51	175	135	5.2	100	8.9	4.98	123	494	118	418.64	2.673	3599.12	2.265	3050.1
Ma29	Female	88	Married	No	Primary	House Wife	11	No	54	148	24.6	160	95	253	12.3	4.32	3.39	1.27434	7.71	50.4	24.8	5.43	2.3	18	164	144	5.9	108	8.72	4.66	81.9	638	98	651.02	9.282	4967.65	9.471	5069.03
Ma30	Male	56	Married	No	Intermediate	Private Job	12	No	75	178	23.7	120	78	166	8.2	4.56	2.58	1.76744	7.14	30.1	14.5	7.28	0.95	89	173	138	4.46	107	9.14	4.31	87	391	128	305.47	1.876	3180.17	1.466	2484.51
Ma31	Female	54	Married	No	High School	House Wife	8	Yes(brother)	72	146	33.8	125	89	180	9.5	4.2	3.21	1.30841	7.41	33.6	16.4	5.98	0.86	77	178	144	4	105	7.62	4.98	98	445	115	386.96	2.832	3642.23	2.463	3167.16
Ma32	Male	58	Married	No	Diploma	Govt Job	9	No	52	161	20.1	118	82	163	8.6	4.67	2.63	1.77567	7.3	30.4	14.5	6.23	0.91	93	155	141	4.62	104	9.5	4.23	67	357	118	302.54	1.235	2345.65	1.047	1987.84
Ma33	Female	62	Married	No	Primary	House Wife	12	No	82	151	36	145	85	166	10.2	4.12	2.92	1.41096	7.04	49.1	24.2	5.14	1.05	57	182	138	5.2	104	9.12	4.82	89	495	108	458.33	4.321	3475.84	4.001	3218.37
Ma34	Female	64	Married	No	Illeterate	House Wife	18	Yes(brother+sister)	58	142	28.8	140	78	260	9.4	3.78	3.46	1.09249	7.24	37	17.8	6.56	1.16	50	167	142	5.4	103	8.59	4.12	92	543	125	434.4	2.961	3195.23	2.369	2556.18
Ma35	Female	67	Married	No	Intermediate	House Wife	15	No	60	152	26	135	85	159	9.2	4.12	3.19	1.29154	7.31	34.2	16.5	7.19	0.92	64	163	138	3.9	110	8.5	3.13	108	465	120	387.5	2.564	3228.34	2.137	2690.28
Ma36	Male	52	Married	Yes(smoking+ tobacco)	High School	Business	12	No	88	174	29	130	82	156	8.3	4.35	2.47	1.76113	6.82	33.8	16.2	5.23	0.98	88	124	145	4.25	105	10.01	2.43	103	385	118	326.27	1.51	3184.31	1.28	2698.57
Ma37	Female	65	Married	No	Primary	House Wife	8	Yes(brother+sister)	68	152	29.4	135	78	176	10.5	4.04	3.65	1.10685	7.69	36.4	17.6	6.98	0.76	82	180	139	5.4	102	6.5	4.32	109	368	116	317.24	2.157	3102.63	1.859	2674.68
Ma38	Male	85	Married	Yes(smoking)	Intermediate	Business	20	No	98	172	33.1	128	85	183	11	3.87	2.86	1.35315	6.73	33.7	16	6.45	1.3	50	202	144	5.2	101	9.8	4.64	82	502	102	492.16	3.863	3688.23	3.787	3615.91
Ma39	Female	62	Married	No	Illeterate	House Wife	12	No	68	140	34.7	125	80	140	8.4	4.54	3.41	1.33138	7.95	35.8	17.4	7.05	1.04	58	246	137	5.6	104	7.6	4.82	98	539	114	472.8	3.643	3647.89	3.196	3199.9
Ma40	Male	68	Married	No	High School	Nothing/retired	15	Yes(brother+sister)	82	167	29.4	135	80	156	9.2	3.23	3.39	0.952802	6.62	36.4	17.6	7.26	1.23	60	224	142	4.4	99	9.2	3.13	122	492	110	447.27	3.238	3362.67	2.944	3056.97
Ma41	Female	52	Married	No	Primary	House Wife	8	No	76	151	33.3	140	82	161	11.1	4.21	3.52	1.19602	7.73	36.2	17.8	6.78	1.1	58	148	145	5.3	108	8.3	2.56	78	425	98	433.67	2.859	3276.16	2.917	3343.02
Ma42	Male	55	Married	No	Diploma	Semi Govt Job	9	No	84	156	34.5	135	80	173	9.6	4.56	2.78	1.64029	7.34	33.6	16.1	7.18	0.98	86	186	141	4.2	102	9.6	2.8	84	332	104	319.23	1.563	3115.23	1.503	2995.41
Ma43	Male	60	Married	No	Intermediate	Business	12	no	80	168	28.3	130	80	151	8.4	3.67	3.64	1.00824	7.31	36.4	17.5	7.01	1.1	73	170	135	4	99	8.8	3.6	123	365	112	325.89	2.01	3207.01	1.795	2863.4
Ma44	Male	52	Married	No	Graduation	Semi Govt Job	6	No	95	164	35.3	135	82	182	10.4	4.52	2.35	1.9234	6.87	22.9	10.9	5.93	0.98	92	142	138	4.5	107	9.4	3.28	126	543	119	456.3	1.235	3536.21	1.038	2971.61
Ma45	Female	65	Married	No	Primary	House Wife	8	No	68	145	32.3	140	85	300	11.2	4.36	2.72	1.60294	7.08	30.2	14.8	6.78	0.94	64	165	142	5.2	109	7.2	4.8	112	428	106	403.77	2.654	3338.72	2.504	3149.74
